# Supplementary material for: Pediatric patient engagement in clinical care, research and intervention development: a scoping review
Source: J Patient Rep Outcomes. 2023 Mar 29;7:32. doi: 10.1186/s41687-023-00566-y (PMC10060502; doi:10.1186/s41687-023-00566-y)
Supplement: Supplementary file 1 — Additional file 1. Search strategy. [file 41687_2023_566_MOESM1_ESM.xlsx]

## Sheet: Blad1
		Ovid MEDLINE(R) ALL <1946 to February 15, 2021> Search date: 17 February 2021
	#	Searches	Results
	1	(adolescent, hospitalized/ or child, hospitalized/) and patient participation/	61
	2	(adolescent, hospitalized/ or child, hospitalized/) and (participat* or voice or feedback or feeling? or whish* or view? or perspective? or involv* or opinion or engagement).ab,kf,ti.	1016
	3	(youngster or pubert* or pubescent or prepubescent or school or schools or schoolkid* or schoolchild* or highschool* or kid or kids or underage* or youth? or boy or boys or girl? or sibbling* or child or children or "children's" or schoolchild* or adolescents or adolescence or juvenile or minors or teen or teens or teenager* or p?ediatric? or adolescent? or adolescence).ab,kf,ti. and patient part…	1957
	4	((youngster or pubert* or pubescent or prepubescent or school or schools or schoolkid* or schoolchild* or highschool* or kid or kids or underage* or youth? or boy or boys or girl? or sibbling* or child or children or "children's" or schoolchild* or adolescents or adolescence or juvenile or minors or teen or teens or teenager* or p?ediatric? or adolescent? or adolescence) adj4 (participation or vo…	43793
	5	exp hospitals/ or hospitalization/ or exp academic medical centers/ or exp hospital units/ or exp nursing research/	569687
	6	(hospital* or multihospital or multicent* or multi cent* or clinical decision making or health care setting? or nursing research or (clinical adj2 practice) or (p?ediatric adj2 care)).ab,kf,ti.	1732120
	7	(participat* or voice or feedback or feeling? or whish* or view? or perspective? or involv* or opinion or engagement).ab,kf,ti. or patient participation/	3711271
	8	4 and (5 or 6) and 7	6234
	9	or/1-3,8	8844
	10	(Lecture or Medical sudent or director or Dean or Educator or Adult service or Curriculum or Profession or Philosophy or mental health problem or Mental illness or Child psychiatry or Colleague or Psychiatry or psychiatrist or adolescent psychiatry or Art or Health promotion or Court or Labor or Breast cancer or child Birth or Mental disorder or Student or National institute or Abortion or Public…	1226792
	11	(New born or Autism or Psychosis).ab,ti. [VOS green irrelevant terms]	88418
	12	(Psychiatric hospitalization or Smoking or Schizophrenia or Psychopathology).ab,ti. [VOS blue irrelevant terms]	368277
	13	(Terrain vehicle or atv or Motor vehicle collision or alcohol or substance or substance abuse or suicide or Suicide attempt or Abuse or Abused Child or Child abuse or "Substance use" or Street or rural area or City or Mechanism or Cent or product or Juvenile justice system).ab,ti. [VOS yellow irrelevant terms]	2291914
	14	Breastfeeding.ab,ti. [VOS pink irrelevant terms]	27484
	15	or/10-14	3759560
	16	9 not 15	7021
		Ovid Embase Classic+Embase <1947 to 2021 February 15> Search date: 17 February 2021
	#	Searches	Results
	1	(*hospitalized adolescent/ or *hospitalized child/) and *patient participation/	8
	2	(*hospitalized adolescent/ or *hospitalized child/) and (participat* or voice or feedback or feeling? or whish* or view? or perspective? or involv* or opinion or engagement).ab,kw,ti.	317
	3	(youngster or pubert* or pubescent or prepubescent or school or schools or schoolkid* or schoolchild* or highschool* or kid or kids or underage* or youth? or boy or boys or girl? or sibbling* or child or children or "children's" or schoolchild* or adolescents or adolescence or juvenile or minors or teen or teens or teenager* or p?ediatric? or adolescent? or adolescence).ab,kw,ti. and *patient par…	833
	4	or/1-3	1145
	5	((youngster or pubert* or pubescent or prepubescent or school or schools or schoolkid* or schoolchild* or highschool* or kid or kids or underage* or youth? or boy or boys or girl? or sibbling* or child or children or "children's" or schoolchild* or adolescents or adolescence or juvenile or minors or teen or teens or teenager* or p?ediatric? or adolescent? or adolescence) adj4 (participation or vo…	58773
	6	exp *hospital/ or *hospitalization/ or *university hospital/ or exp *"hospital subdivisions and components"/ or exp *nursing research/	375014
	7	(hospital* or multihospital or multicent* or multi cent* or clinical decision making or health care setting? or nursing research or (clinical adj2 practice) or (p?ediatric adj2 care)).ab,kw,ti.	2711622
	8	(participat* or voice or feedback or feeling? or whish* or view? or perspective? or involv* or opinion or engagement).ab,kw,ti. or *patient participation/	4896091
	9	5 and (6 or 7) and 8	9118
	10	(Lecture or Medical sudent or director or Dean or Educator or Adult service or Curriculum or Profession or Philosophy or mental health problem or Mental illness or Child psychiatry or Colleague or Psychiatry or psychiatrist or adolescent psychiatry or Art or Health promotion or Court or Labor or Breast cancer or child Birth or Mental disorder or Student or National institute or Abortion or Public…	1657004
	11	(New born or Autism or Psychosis).ab,ti. [VOS green irrelevant terms]	129949
	12	(Psychiatric hospitalization or Smoking or Schizophrenia or Psychopathology).ab,ti. [VOS blue irrelevant terms]	535521
	13	(Terrain vehicle or atv or Motor vehicle collision or alcohol or substance or substance abuse or suicide or Suicide attempt or Abuse or Abused Child or Child abuse or "Substance use" or Street or rural area or City or Mechanism or Cent or product or Juvenile justice system).ab,ti. [VOS yellow irrelevant terms]	2988625
	14	Breastfeeding.ab,ti. [VOS pink irrelevant terms]	34172
	15	or/10-14	4983444
	16	4 not 15	973
	17	9 not 15	7041
	18	16 or 17	7879
	19	limit 18 to medline	1833
	20	18 not 19	6046
		Ovid APA PsycInfo <1806 to February Week 2 2021> Search date: 17 February 2021
	#	Searches	Results
	1	((youngster or pubert* or pubescent or prepubescent or school or schools or schoolkid* or schoolchild* or highschool* or kid or kids or underage* or youth? or boy or boys or girl? or sibbling* or child or children or "children's" or schoolchild* or adolescents or adolescence or juvenile or minors or teen or teens or teenager* or p?ediatric? or adolescent? or adolescence) adj4 (participation or vo…	59961
	2	hospitals/ or hospitalized patients/ or hospitalization/ or nursing.jx.	89947
	3	(hospital* or multihospital or multicent* or multi cent* or clinical decision making or health care setting? or nursing research or (clinical adj2 practice) or (p?ediatric adj2 care)).ab,id,ti.	227858
	4	(participat* or voice or feedback or feeling? or whish* or view? or perspective? or involv* or opinion or engagement).ab,id,ti. or client participation/	1306499
	5	1 and (2 or 3) and 4	2601
	6	(Lecture or Medical sudent or director or Dean or Educator or Adult service or Curriculum or Profession or Philosophy or mental health problem or Mental illness or Child psychiatry or Colleague or Psychiatry or psychiatrist or adolescent psychiatry or Art or Health promotion or Court or Labor or Breast cancer or child Birth or Mental disorder or Student or National institute or Abortion or Public…	546377
	7	(New born or Autism or Psychosis).ab,ti. [VOS green irrelevant terms]	87189
	8	(Psychiatric hospitalization or Smoking or Schizophrenia or Psychopathology).ab,ti. [VOS blue irrelevant terms]	198247
	9	(Terrain vehicle or atv or Motor vehicle collision or alcohol or substance or substance abuse or suicide or Suicide attempt or Abuse or Abused Child or Child abuse or "Substance use" or Street or rural area or City or Mechanism or Cent or product or Juvenile justice system).ab,ti. [VOS yellow irrelevant terms]	480436
	10	Breastfeeding.ab,ti. [VOS pink irrelevant terms]	4144
	11	or/6-10	1168655
	12	5 not 11	1761
	13	limit 12 to ("0100 journal" or "0110 peer-reviewed journal" or "0400 dissertation abstract")	1667
